# Supplementary material for: De novo genome sequence assembly of a filamentous fungus using Sanger, 454 and Illumina sequence data
Source: Genome Biol. 2009 Sep 11;10(9):R94. doi: 10.1186/gb-2009-10-9-r94 (PMC2768983; doi:10.1186/gb-2009-10-9-r94)
Supplement: Additional data file 2 — NCBI accession numbers for the trace data used in this study. [file gb-2009-10-9-r94-S2.txt]

2238353787
2238353791-2238353792
2238353794
2238353797-2238353798
2238353801-2238353815
2238353817-2238353821
2238353826
2238353828-2238353829
2238353832-2238353835
2238353838
2238353840
2238353844-2238353847
2238353852-2238353853
2238353858-2238353864
2238353866
2238353868-2238353870
2238353872
2238353874-2238353876
2238353878-2238353901
2242005847-2242005861
2242005863-2242006028
2242006030-2242006056
2242006058-2242006080
2242006082-2242006161
2242006163-2242006183
2242006185-2242006239
2242006241-2242006275
2242006277-2242006309
2242006311-2242006371
2242006373-2242006381
2242006383-2242006434
2242006436-2242006439
2242006441-2242006463
2242006465-2242006517
2242006519-2242006525
2242006527
2242006529-2242006549
2242006551-2242006561
2242006563-2242006567
2242006569-2242006584
2242006586-2242006593
2242006595-2242006653
2242006656-2242006667
2242006669-2242006671
2242006673-2242006677
2242006680
2242006682-2242006684
2242006686-2242006688
2242006691-2242006695
2242006698-2242006725
2242006727
2242006730-2242006734
2242006738-2242006749
2242006751-2242006765
2242006767-2242006773
2242006777-2242006779
2242006781-2242006839
2242006841-2242006896
2242006898
2242006900-2242006922
2242006924-2242006935
2242006937-2242007016
2242007018-2242007047
2242007049-2242007062
2242007064-2242007078
2242007080-2242007083
2242007085-2242007089
2242007091-2242007116
2242007118-2242007120
2242007122-2242007144
2242007146-2242007181
2242007183-2242007196
2242007198-2242007207
2242007210-2242007212
2242007214-2242007262
2242007264-2242007286
2242007288-2242007298
2242007300-2242007301
2242007303-2242007312
2242007314-2242007320
2242007322-2242007324
2242007326
2242007328
2242007331-2242007334
2242007337-2242007341
2242007344-2242007345
2242007348-2242007356
2242007358-2242007366
2242007368-2242007370
2242007372-2242007376
2242007379-2242007380
2242007382-2242007384
2242007388-2242007390
2242007394-2242007416
2242007419-2242007421
2242007424-2242007425
2242007427-2242007428
2242007430
2242007432-2242007433
2242007435
2242007439-2242007449
2242007451
2242007453-2242007467
2242007469-2242007472
2242007478-2242007499
2242007501
2242007505-2242007516
2242007518-2242007521
2242007525-2242007527
2242007529-2242007532
2242007534-2242007536
2242007538
2242007544
2242007548-2242007551
2242007553
2242007558
2242007562-2242007563
2242007565
2242007576-2242007577
2242007579
2242007585
2242007587-2242007588
2242007590-2242007591
2242007594
2242007596
2242007600-2242007602
2242007606
2242007610
2242007615-2242007637
2242007639
2242007641-2242007646
2242007648-2242007666
2242007668-2242007671
2242007673-2242007674
2242007676-2242007677
2242007679
2242007681-2242007682
2242007684-2242007685
2242007687-2242007696
2242007698-2242007699
2242007701-2242007712
2242007714
2242007719-2242007735
2242007737-2242007738
2242007740-2242007744
2242007746-2242007767
2242007769
2242007773-2242007784
2242007786-2242007788
2242007791-2242007817
2242007819
2242007821-2242007879
2242007881-2242007896
2242007898-2242007916
2242007919-2242007920
2242007925-2242007936
2242007938-2242007953
2242007955-2242007956
2242007958-2242007959
2242007961-2242007963
2242007965-2242007966
2242007968-2242007990
2242007992-2242007998
2242008001-2242008002
2242008004
2242008007
2242008010-2242008015
2242008017-2242008033
2242008036
2242008038-2242008039
2242008041-2242008043
2242008045-2242008047
2242008049-2242008051
2242008053-2242008089
2242008092-2242008112
2242008114-2242008126
2242008128-2242008129
2242008131
2242008133-2242008134
2242008219
2242008221-2242008233
2242008235-2242008242
2242008245-2242008249
2242008251-2242008254
2242008258-2242008259
2242008263-2242008268
2242008270-2242008297
2242008299-2242008302
2242008394-2242008433
2242008437-2242008479
2242008481-2242008484
2242008577-2242008594
2242008596-2242008602
2242008604-2242008618
2242008620-2242008623
2242008625-2242008634
2242008636
2242008638-2242008659
2242008661
2242008754-2242008759
2242008761-2242008776
2242008778-2242008841
2242008929
2242008931
2242008934
2242008939
2242008945-2242008946
2242008948
2242008950-2242008952
2242008955-2242008958
2242008960
2242008962
2242008964-2242008970
2242008972-2242008976
2242008978
2242008984
2242008986
2242008991
2242009083-2242009102
2242009104-2242009106
2242009108-2242009121
2242009123-2242009129
2242009131-2242009137
2242009140-2242009195
2242009197
2242009199
2242009201-2242009204
2242009206-2242009207
2242009209-2242009210
2242009215
2242009221-2242009240
2242009242-2242009243
2242009249-2242009250
2242009266-2242009284
2242009286-2242009287
2242009290-2242009293
2242009295
2242009297-2242009301
2242009305-2242009306
2242009311-2242009332
2242009334-2242009337
2242009339-2242009342
2242009344
2242009347
2242009350
2242009356-2242009360
2242009362-2242009372
2242009374-2242009378
2242009380
2242009384
2242009387-2242009388
2242009391-2242009394
2242009396
2242009398-2242009399
2242009401-2242009411
2242009413-2242009415
2242009418-2242009419
2242009421
2242009424-2242009425
2242009428
2242009436
2242009441-2242009443
2242009445
2242009447-2242009463
2242009465-2242009468
2242009470-2242009478
2242009480-2242009483
2242009486-2242009500
2242009502-2242009507
2242009512-2242009514
2242009516-2242009518
2242009521
2242009524-2242009527
2242009530-2242009671
2242009673-2242009734
2242009736-2242009757
2242009759-2242009761
2242009763-2242009845
2242009847-2242009985
2242009987-2242010048
2242010050-2242010075
2242337944-2242337949
2242337951-2242337974
2242337976-2242337980
2242337982-2242337985
2242337987-2242337991
2242351650
2242351652-2242351658
2242351660-2242351682
2242351685-2242351716
2242351718-2242351723
2242351725-2242351741
2242351743-2242351784
2242351786-2242351844
2242351846-2242351860
2242351862-2242351919
2242351921-2242351931
2242351933-2242352003
2242352005-2242352090
2242352092-2242352145
2242352147-2242352168
2242352170-2242352215
2242516759-2242516783
2242516785-2242516870
2242516872-2242516897
2242516899-2242516922
2242516924-2242516999
2242517001-2242517072
2242517074-2242517095
2242517097-2242517102
2242517105-2242517121
2242517123-2242517138
2242517140-2242517164
2242517166-2242517206
2242517208-2242517231
2242517233-2242517241
2242517243-2242517261
2242517263-2242517272
2242517274-2242517278
2242517280
2242517282-2242517359
2242517361-2242517370
2242517372-2242517401
2242517403-2242517416
2242517418-2242517430
2242517432-2242517442
2242517444-2242517476
2242517478-2242517480
2242517482-2242517547
2242517549-2242517551
2242517553-2242517592
2242517594-2242517603
2242517605-2242517617
2242517619-2242517651
2242517653-2242517685
2242517687-2242517765
2242517767-2242517828
2242517830-2242517963
2242517966-2242517985
2242517988-2242518016
2242518018-2242518031
2242518033-2242518050
2242518052-2242518200
2242518202-2242518212
2242518214-2242518215
2242518217-2242518226
2242518228-2242518239
2242518241-2242518252
2242518254-2242518256
2242518258-2242518271
2242518274-2242518277
2242518279-2242518286
2242518288-2242518289
2242518291-2242518313
2242518315-2242518345
2242518347-2242518372
2242518374-2242518379
2242518381-2242518385
2242518388-2242518395
2242518397-2242518411
2242518413-2242518418
2242518420-2242518426
2242518428-2242518435
2242518437-2242518443
2242518445
2242518447
2242518449-2242518450
2242518452-2242518457
2242518459-2242518496
2242518499-2242518503
2242518505
2242518507-2242518522
2242518524-2242518525
2242518527-2242518551
2242518553-2242518575
2242518577-2242518583
2242518585-2242518590
2242518592-2242518597
2242518599-2242518601
2242518604-2242518606
2242521441-2242521463
2242521465-2242521532
2242521534
2242521536-2242521537
2242521539
2242521541-2242521555
2242521557-2242521582
2242521584-2242521586
2242521588-2242521598
2242521600-2242521602
2242521605-2242521626
2242521629-2242521644
2242521646-2242521652
2242521655-2242521656
2242521659-2242521662
2242521664-2242521674
2242521677-2242521689
2242521691-2242521697
2242521699-2242521704
2242521706-2242521709
2242521711-2242521721
2242521723-2242521724
2242521727
2242521729-2242521761
2242521763-2242521773
2242521775
2242521777-2242521785
2242521788-2242521792
2242521794
2242521796
2242521801-2242521811
2242521813-2242521816
2242521818-2242521819
2242521821-2242521830
2242521832-2242521841
2242521843-2242521845
2242521847-2242521856
2242521858-2242521863
2242521865-2242521917
2242521919-2242522001
2242522003-2242522012
2242522014-2242522031
2242522033-2242522046
2242522048-2242522072
2242522077
2242522080-2242522083
2242522085
2242522088-2242522100
2242522102
2242522104-2242522119
2242522121-2242522136
2242522139-2242522140
2242522144-2242522167
2242522169-2242522207
2242522209-2242522215
2242522217-2242522229
2242522231-2242522241
2242522243-2242522266
2242522268-2242522270
2242522272-2242522297
2242522299-2242522310
2242522312-2242522327
2242522329-2242522381
2242522383-2242522393
2242522395-2242522420
2242522422-2242522453
2242522455-2242522457
2242522459-2242522476
2242522478-2242522480
2242522482-2242522486
2242522488
2242522490-2242522506
2242522508-2242522514
2242522516-2242522517
2242522519-2242522522
2242522525-2242522527
2242522531-2242522533
2242522535-2242522630
2242522632-2242522674
2242522676-2242522716
2242522718-2242522755
2242522757-2242522801
2242522803-2242522842
2242522844-2242522853
2242522855
2242522857-2242522864
2242522866
2242522868-2242522873
2242522875-2242522884
2242522886-2242522902
2242522904-2242522914
2242522916-2242522926
2242522929-2242522938
2242522941-2242522945
2242522948-2242522962
2242522964-2242522973
2242522975
2242522977-2242522978
2242522980-2242522985
2242522987-2242522989
2242522991-2242523027
2242523029-2242523038
2242523041-2242523047
2242523049-2242523054
2242523056-2242523058
2242523060-2242523062
2242523064-2242523065
2242523067
2242523069
2242523071-2242523079
2242523081-2242523089
2242523091-2242523096
2242523098
2242523100
2242523102
2242523105-2242523115
2242523119-2242523121
2242523123-2242523129
2242523131-2242523180
2242523183-2242523184
2242523187-2242523188
2242523192-2242523194
2242523199-2242523204
2242523206
2242523210-2242523216
2242523218-2242523219
2242523222-2242523223
2242523228-2242523229
2242523233-2242523236
2242523238
2242523242
2242523245
2242523247-2242523267
2242523272-2242523292
2242523294-2242523316
2242523319
2242523322
2242523326-2242523329
2242523342
2242523344
2242523351-2242523359
2242523361-2242523365
2242523367-2242523371
2242523373-2242523374
2242523376-2242523377
2242523384-2242523387
2242523389-2242523392
2242523394
2242523396-2242523399
2242523401-2242523405
2242523407-2242523417
2242523420-2242523444
2242523446-2242523455
2242523458
2242523463
2242523478
2242523480-2242523484
2242523486
2242523489-2242523493
2242523495
2242523497
2242523499
2242523501
2242523503-2242523507
2242523514-2242523515
2242523520
2242523524
2242525288
2242525290-2242525294
2242525299-2242525301
2242525303-2242525304
2242525306-2242525307
2242525310
2242525316
2242525318
2242525323-2242525325
2242525330
2242525333-2242525341
2242525344-2242525347
2242525349-2242525351
2242525358
2242525360-2242525361
2242525363
2242525368-2242525371
2242525377
2242525380-2242525381
2242525385
2242525387
2242525389-2242525396
2242525399-2242525401
2242525404
2242525408-2242525410
2242525412
2242525414-2242525415
2242525418
2242525424-2242525425
2242525429-2242525433
2242525437
2242525451
2242525453
2242525456
2242525458-2242525460
2242525462-2242525467
2242525469
2242525472-2242525476
2242525478
2242525482
2242525484
2242525489
2242525491-2242525492
2242525500
2242525508
2242525511
2242525514
2242525517
2242525522-2242525524
2242525526
2242525528-2242525529
2242525531-2242525532
2242525538
2242525541
2242525550
2242525555
2242525561
2242525574
2242525584
2242525595
2242525603
2242525613-2242525614
2242525616-2242525617
2242525624
2242525635
2242525643
2242525647
2242525649
2242525653-2242525655
2242525658-2242525660
2242525671
2242525678
2242525680-2242525681
2242525685-2242525686
2242525688-2242525689
2242525691
2242525694
2242525697-2242525699
2242525702
2242525705-2242525706
2242525709
2242525713
2242525718
2242525722
2242525724
2242525743-2242525744
2242525753
2242525756-2242525757
2242525760
2242525763
2242525765-2242525768
2242525775-2242525777
2242525783
2242525785-2242525796
2242525798-2242525804
2242525806-2242525817
2242525819-2242525848
2242525850-2242525851
2242525853-2242525855
2242525857-2242525863
2242525865
2242525867-2242525872
2242525874-2242525876
2242525878-2242525889
2242525891-2242525914
2242525916-2242525920
2242525922-2242525933
2242525935-2242525936
2242525938
2242525940-2242525944
2242525946-2242525947
2242525949-2242525955
2242525957
2242525959
2242525961-2242525963
2242525965
2242525967-2242525974
2242525976-2242525978
2242525980-2242525986
2242525988-2242525989
2242525991
2242525993
2242525995-2242526009
2242526011-2242526012
2242526014
2242526017
2242526019-2242526035
2242526038-2242526045
2242526047-2242526083
2242526085-2242526090
2242526092
2242526094-2242526104
2242526107
2242526109-2242526122
2242526124-2242526125
2242526129-2242526142
2242526144-2242526176
2242526178-2242526181
2242526183-2242526197
2242526199-2242526208
2242526210-2242526222
2242526224-2242526228
2242526230-2242526246
2242526248
2242526250-2242526255
2242526257-2242526260
2242526262-2242526271
2242526273-2242526280
2242526282
2242526284-2242526295
2242526297
2242526299-2242526310
2242526312-2242526326
2242526328-2242526373
2242526375-2242526407
2242526409-2242526410
2242526412-2242526414
2242526416-2242526417
2242526419-2242526421
2242526423-2242526430
2242526432-2242526438
2242526440-2242526441
2242526443-2242526450
2242526452-2242526453
2242526455-2242526483
2242526485-2242526531
2242526533-2242526538
2242526540-2242526543
2242526545-2242526546
2242526548-2242526557
2242526559-2242526573
2242526575-2242526583
2242526585-2242526586
2242526588-2242526626
2242526628-2242526651
2242526653-2242526668
2242526670-2242526673
2242526675-2242526676
2242526678-2242526679
2242526681-2242526686
2242526688
2242526691
2242526694
2242526696-2242526710
2242526712-2242526717
2242526719
2242526722-2242526724
2242526726-2242526743
2242526745-2242526746
2242526748-2242526802
2242526804-2242526808
2242526811-2242526813
2242526815-2242526818
2242526820-2242526824
2242526826-2242526836
2242526838
2242526840-2242526842
2242526844-2242526846
2242526848-2242526850
2242526852-2242526859
2242526861
2242526863-2242526911
2242526913-2242526928
2242526930-2242526935
2242526938
2242526941
2242526943
2242526945-2242526948
2242526950
2242526952
2242526954-2242526956
2242526959-2242526961
2242526963-2242526964
2242526966-2242526975
2242526978-2242526983
2242526986-2242526987
2242526989-2242526993
2242526996
2242526998-2242527004
2242527006-2242527065
2242527067-2242527071
2242527074-2242527079
2242527082
2242527084
2242527090-2242527095
2242527097-2242527103
2242527105-2242527108
2242527110-2242527117
2242527119-2242527122
2242527124-2242527125
2242527127-2242527128
2242527130-2242527135
2242527137
2242527139-2242527208
2242527210-2242527211
2242527213
2242527215
2242527218-2242527219
2242527221-2242527225
2242527227-2242527239
2242527241-2242527245
2242527247-2242527255
2242527257-2242527258
2242527260-2242527272
2242527274-2242527295
2242527297-2242527299
2242527301-2242527307
2242527309-2242527316
2242527318-2242527322
2242527324-2242527335
2242527337-2242527338
2242527340
2242527342
2242527345-2242527348
2242527350-2242527354
2242527356
2242527358-2242527363
2242527365-2242527376
2242527378-2242527382
2242527384-2242527387
2242527389-2242527390
2242527392
2242527658-2242527663
2242527666
2242527668-2242527669
2242527672-2242527674
2242527676-2242527685
2242527688-2242527692
2242527694-2242527700
2242527702-2242527703
2242527706-2242527716
2242527718-2242527724
2242527727-2242527738
2242527740-2242527744
2242527746-2242527748
2242527750-2242527755
2242527758-2242527759
2242527761-2242527766
2242527768-2242527769
2242527771-2242527772
2242527774-2242527778
2242527780
2242527782
2242527784-2242527786
2242527790
2242527796-2242527807
2242527809-2242527810
2242527812-2242527814
2242527816
2242527818-2242527829
2242527831-2242527835
2242527837-2242527840
2242527843-2242527848
2242527850
2242527853-2242527863
2242527865
2242527867-2242527872
2242527877-2242527878
2242527883-2242527885
2242527889
2242527891-2242527892
2242527894-2242527896
2242527898-2242527899
2242527901-2242527912
2242527922-2242527924
2242528193-2242528212
2242528215-2242528258
2242528260-2242528264
2242528266-2242528272
2242528274
2242528276
2242528279-2242528281
2242528285-2242528294
2242528296-2242528297
2242528299-2242528301
2242528303-2242528309
2242528311-2242528321
2242528323-2242528342
2242528344-2242528347
2242528349-2242528367
2242528369-2242528374
2242528376-2242528378
2242528380-2242528389
2242528391-2242528399
2242528401-2242528408
2242528410-2242528415
2242528417-2242528420
2242528422-2242528427
2242528429-2242528432
2242528434-2242528437
2242528439-2242528442
2242528444-2242528454
2242528456-2242528474
2242528760-2242528784
2242528786-2242528840
2242528842-2242528844
2242528846-2242528860
2242528862-2242528871
2242528873-2242528877
2242528879-2242528904
2242528906-2242528909
2242528911-2242528913
2242528915-2242528916
2242528918-2242528920
2242528922-2242528941
2242528943-2242528950
2242528952-2242528956
2242528958
2242528960-2242528963
2242528965-2242528966
2242528969
2242528971-2242528976
2242528980-2242528985
2242528987
2242528992-2242528999
2242529001-2242529006
2242529008-2242529010
2242529295-2242529309
2242529311-2242529328
2242529330-2242529357
2242529359-2242529368
2242529370-2242529376
2242529378-2242529388
2242529390-2242529403
2242529405-2242529406
2242529408-2242529454
2242529457-2242529459
2242529461-2242529463
2242529465
2242529467-2242529555
2242529557-2242529577
2242529869-2242529874
2242529876-2242529879
2242529883-2242529885
2242529888-2242529890
2242529892
2242529896-2242529897
2242529899-2242529900
2242529902
2242529904-2242529905
2242529909
2242529911-2242529916
2242529921
2242529923-2242529928
2242529933-2242529938
2242529940-2242529947
2242529950
2242529952-2242529953
2242529955
2242529957
2242529959-2242529962
2242529966
2242529968-2242529972
2242529976
2242529978
2242529980-2242529981
2242529984-2242529989
2242529991-2242530005
2242530007-2242530009
2242530011-2242530012
2242530014-2242530019
2242530021
2242530024
2242530027-2242530028
2242530030-2242530031
2242530035-2242530039
2242530041-2242530046
2242530049-2242530056
2242530068
2242530090-2242530091
2242533875-2242533886
2242533889
2242533891-2242533895
2242533897-2242533902
2242533904
2242533906-2242533926
2242533928-2242533940
2242533942-2242533949
2242533954-2242533956
2242533958
2242533961
2242533965
2242533970-2242533973
2242533975
2242533980
2242533982-2242533990
2242533992-2242534012
2242534014-2242534049
2242534051-2242534052
2242534054
2242534057-2242534105
2242534107-2242534108
2242534110-2242534125
2242534127-2242534155
2242534157-2242534228
2242534231
2242534233
2242534235-2242534236
2242534238-2242534240
2242534245-2242534246
2242534251-2242534253
2242534257
2242534262
2242534264-2242534265
2242534269
2242534271
2242534273-2242534274
2242534276-2242534277
2242534281-2242534282
2242534286-2242534291
2242534293-2242534294
2242534297
2242534300-2242534319
2242534321-2242534326
2242534329-2242534332
2242534334-2242534348
2242534350-2242534353
2242534355-2242534371
2242534377
2242534386-2242534387
2242534392-2242534393
2242534399
2242534404
2242534414
2242534416
2242534418
2242534421
2242534427
2242534429
2242534431
2242534440-2242534452
2242534454-2242534459
2242534461-2242534478
2242534480-2242534513
2242534515-2242534516
2242534518
2242534520-2242534521
2242534527
2242534530-2242534531
2242534537-2242534538
2242534540-2242534542
2242534544
2242534547-2242534548
2242534550-2242534552
2242534554-2242534555
2242534559-2242534561
2242534564
2242534568-2242534569
2242534572
2242534574
2242534576
2242534578
2242534580
2242534582-2242534611
2242534613-2242534629
2242534631-2242534656
2242534659
2242534663
2242534665
2242534667-2242534669
2242534671-2242534673
2242534675-2242534677
2242534680-2242534681
2242534683-2242534684
2242534686-2242534703
2242534706-2242534710
2242534712-2242534716
2242534719-2242534725
2242534727-2242534731
2242534733-2242534742
2242534744-2242534761
2242534763-2242534770
2242534773-2242534777
2242534780-2242534785
2242534787-2242534789
2242534791-2242534794
2242534796-2242534797
2242534799
2242534803-2242534804
2242534808
2242534812
2242534814
2242534819
2242534826-2242534828
2242534831
2242534833-2242534835
2242534839
2242534841-2242534844
2242534847
2242534850-2242534852
2242534856
2242534859-2242534860
2242534862-2242534867
2242534869-2242534874
2242534876-2242534877
2242534879
2242534881
2242534883-2242534889
2242534892-2242534926
2242534928-2242534931
2242534935
2242534937-2242534939
2242534941
2242534944-2242534945
2242534950
2242534957
2242534963-2242534967
2242534970
2242534972-2242534974
2242534976-2242534978
2242534980
2242534982
2242534984-2242534987
2242534989-2242534991
2242534996-2242534999
2242535001-2242535004
2242535006-2242535036
2242535038-2242535053
2242535056-2242535066
2242535068-2242535072
2242535074-2242535083
2242535085-2242535089
2242535091-2242535095
2242535097-2242535106
2242535109-2242535110
2242535112-2242535119
2242535121-2242535123
2242535125-2242535129
2242535133
2242535136
2242535139-2242535155
2242535157-2242535159
2242535161-2242535171
2242535173-2242535183
2242535185-2242535204
2242535206-2242535210
2242535213
2242535215-2242535217
2242535220
2242535222
2242535225
2242535229
2242535232-2242535233
2242535235-2242535237
2242535242-2242535243
2242535245-2242535247
2242535249-2242535250
2242535252
2242535256-2242535257
2242535259-2242535262
2242535265
2242535269
2242535273-2242535319
2242535321-2242535425
2242535427-2242535497
2242535499-2242535622
2242535624-2242535696
2242535698-2242535742
2242535744-2242535899
2242535901-2242535941
2242535943-2242536239
2242536241-2242536324
2242536326-2242536424
2242536426-2242536445
2242536447-2242536503
2242536505-2242536586
2242536588-2242536830
2242536832-2242536944
2242536946-2242536950
2242536952-2242537000
2243319387-2243319388
2243319390-2243319394
2243319396-2243319397
2243319399
2243319402-2243319408
2243319410-2243319411
2243319413-2243319420
2243319422-2243319423
2243319425-2243319431
2243319433-2243319442
2243319444-2243319459
2243319461-2243319464
2243319466-2243319468
2243319471-2243319477
2243319479
2243319482-2243319483
2243319489-2243319499
2243319504-2243319509
2243319511
2243319513-2243319517
2243319519-2243319523
2243319525
2243319527-2243319529
2243319531-2243319546
2243319548
2243319550
2243319554-2243319557
2243319559-2243319571
2243319574
2243319576-2243319586
2243319588-2243319592
2243319594-2243319640
2243319646-2243319651
2243319653
2243319655-2243319661
2243319663
2243319665-2243319674
2243319676-2243319693
2243319696-2243319702
2243319704
2243319708-2243319715
2243319717
2243319719-2243319723
2243319725-2243319731
2243319733-2243319734
2243319736-2243319747
2243319749-2243319756
2243319758
2243319761-2243319766
2243319768-2243319771
2243319773-2243319778
2243319780-2243319784
2243319787
2243319790-2243319794
2243319797-2243319801
2243319803-2243319806
2243319809-2243319831
2243319833-2243319838
2243319840-2243319843
2243319845-2243319850
2243319852-2243319854
2243319856-2243319857
2243319859-2243319861
2243319863
2243319865-2243319867
2243319869-2243319871
2243319875-2243319878
2243319880-2243319885
2243319887-2243319897
2243319900-2243319905
2243319907-2243319908
2243319912-2243319915
2243319917
2243319921-2243319922
2243319928
2243319931-2243319933
2243319935-2243319943
2243319946-2243319950
2243319952-2243319957
2243319959-2243319971
2243319973
2243319977-2243319978
2243319983
2243319985-2243319986
2243319990
2243319999-2243320001
2243320003-2243320038
2243320040-2243320050
2243320052-2243320062
2243320064-2243320065
2243320067
2243320069-2243320070
2243320072-2243320073
2243320075-2243320076
2243320078
2243320080-2243320101
2243320103-2243320113
2243320115-2243320119
2243320122-2243320125
2243320127-2243320130
2243320132
2243320134-2243320137
2243339776-2243339777
2243356131-2243356180
2243356182-2243356273
2243356275-2243356295
2243356297-2243356326
2243356328-2243356347
2243356349-2243356367
2243356369-2243356398
2243356400-2243356437
2243356439-2243356470
2243356472
2243356474-2243356483
2243356485-2243356500
2243356502-2243356509
2243356511-2243356554
2243356557-2243356584
2243356587-2243356654
2243356656-2243356667
2243356669-2243356701
